# Supplementary material for: Controlled human exposure to diesel exhaust: a method for understanding health effects of traffic-related air pollution
Source: Part Fibre Toxicol. 2022 Feb 25;19:15. doi: 10.1186/s12989-022-00454-1 (PMC8876178; doi:10.1186/s12989-022-00454-1)
Supplement: Supplementary file 1 — Additional file 1. All study details extracted from reviewed publications are listed in the supplemental material: details of diesel exhaust generation, temperature and humidity of exposure sessions, PM and gaseous pollutant composition of diesel exhaust exposures, PM and gaseous pollutant composition of filtered air exposures, particle diameter and particle count of diesel exhaust exposures and filtered air exposures, and participant demographics. Supplemental material is organized by research group alphabetically, then by most recent year of publication to least recent, then alphabetically by author name. Publications that use the same cohort of participants (or a subset of the same participants) and the same exposure arms have been grouped together. Additional details (abbreviations, etc.) are listed within the supplemental material file. [file 12989_2022_454_MOESM1_ESM.xlsx]

## Sheet: Sheet1
Publication	Diesel exhaust generation						temperature (°C)	humidity	PM, gaseous components, particle diameter, and particle count of diesel exhaust exposures												PM, gaseous components, particle diameter, and particle count of filtered air exposures											Participant demographics								Clinicaltrials.gov Identifier	research group
	engine	power (kW)	engine emission standards tier	fuel	load	additional information			Exposure Condition	PM concentration (ug/m3)	NO (ppb)	NO2 (ppb)	NOx (ppb)	CO (ppm)	CO2 (ppm)	TVOC (ppb)	Formaldehyde (ug/m3)	Other reported characteristics	particle diameter measurement (nm)	particle count (/cm3)	PM concentration (ug/m3)	NO (ppb)	NO2 (ppb)	NOx (ppb)	CO (ppm)	CO2 (ppm)	TVOC (ppb)	formaldehyde (ug/m3)	Other reported characteristics	particle diameter measurement (nm)	particle count (/cm3)	group 1	group 2	group 3	group 4	# female	# male	Age (years)	total
Koch et al. 2020	6.0 kW coliseum GY6000 generator, 406 cc Yanmar L 100 EE 4-stroke diesel generator	6	EPA 3	n/a	2.5 kW constant load	incremental increase of 500 W every 5 min during engine warm up and conditioning. 4 min aging	23.1	36.6% (FA), 38.8% (DE)	DE	PM 2.5 = 302.8	1792.4	69.8	n/a	12.8	1792.4	1336	n/a	n/a	GM = 108.7	326000	PM 2.5 = 6.1	128.5	8.5	n/a	4	710.5	103.2	n/a	n/a	GM = 53	4110	no cardiometabolic or resp disease, positive eucapnic voluntary hyperpnea challenge (i.e. exercise-induced bronchoconstriction)	n/a	n/a	n/a	9	9	22-33	18	n/a	Air Pollution Exposure Laboratory, Vancouver, Canada
Li et al. 2020	6.0 kW coliseum GY6000 generator, 406 cc Yanmar L 100 EE 4-stroke diesel generator	6	EPA 3	ultra-low sulfur diesel (Petro Canada type 2, sulfur < 15 ppm, cetane number 41-44)	2.5 kW constant load	no LPS contamination	22.8 (FA), 22.9 (DE)	38.3% (FA), 42.9% (DE)	DE	PM 2.5 = 292.2	2770.1	52.5	2822.5	14	2044.1	1932	n/a	endotoxin	GM = 84	n/a	PM 2.5 = 2.6	22	2.8	24.8	3	696.8	300.7	n/a	Endotoxin	GM = 63	n/a	4 normally responsive to methacholine (PC20 >8mg/mL), allergen-sensitized to common allergens	7 hyperresponsive to methacholine (PC20 <8mg/mL), allergen-sensitized to common allergens	n/a	n/a	2 normally responsive, 4 hyperresponsive	2 normally responsive, 3 hyperresponsive	23-46 (normally responsive), 23-44 (hyperresponsive)	11	NCT02017431
Ryu et al. 2020									DE filtered DE	PM 2.5 = 292.2 PM 2.5 = 18.9	2770.1 2555.2	52.5 150.3	2822.5 2705.6	14 15.2	2044.1 2101.6	1932 1750.9			GM = 84 GM = 75													5 normally responsive to methacholine challenge, never smokers, positive skin prick for house dust mite/birch/grsss, >20% dec in FEV1 following allergen challenge, no ICS, no unstable asthma	9 hyper-responsive to methacholine challenge (PC20 <8mg/mL), never smokers, positive skin prick for house dust mite/birch/grsss, >20% dec in FEV1 following allergen challenge, no ICS, no unstable asthma			3 normally responsive, 4 hyperresponsive	2 normally responsive, 5 hyperresponsive	23-50	14
Wooding et al. 2019
Rabinovitch et al. 2020	6.0 kW coliseum GY6000 generator, 406 cc Yanmar L 100 EE 4-stroke diesel generator	6	EPA 3	n/a	n/a	n/a	n/a	n/a	DE	PM 2.5 = 300	n/a	n/a	n/a	n/a	n/a	n/a	n/a	n/a	n/a	n/a	n/a	n/a	n/a	n/a	n/a	n/a	n/a	n/a	n/a	n/a	n/a	mild asthma, non-smokers	n/a	n/a	n/a	9	7	19-46	16	n/a
Wooding et al. 2020	6.0 kW coliseum GY6000 generator, 406 cc Yanmar L 100 EE 4-stroke diesel generator	6	EPA 3	ultra-low sulfur diesel (Petro Canada type 2, sulfur < 15 ppm, cetane number 41-44)	cycle from idle to 2.5 kW load in 0.5kW increments with SimplX Swift-E FT load bank	no LPS contamination	22.8 (FA), 22.9 (DE)	38.3% (FA), 42.9% (DE)	DE	PM 2.5 = 260	3340	114	3450	13.3	1963	1407	n/a	endotoxin	GM = 108.7	326000	PM 2.5 = 4	211	20	230	2	2147	158	n/a	Endotoxin	GM = 53	4110	7 never smokers	4 ex-smokers without COPD, minimum 10 pack year history, quit smoking >6 months prior	7 mild-moderate COPD, quit smoking >6 months prior	n/a	4 never smokers, 2 COPD	3 never smokers, 4 ex-smokers, 5 COPD	never smokers: 42-72, ex-smokers without COPD: 56-73, COPD: 65-80	18	NCT02236039
Giles et al. 2019	6.0 kW coliseum GY6000 generator, 406 cc Yanmar L 100 EE 4-stroke diesel generator	6	EPA 3	ultra-low sulfur diesel (Petro Canada type 2, sulfur < 15 ppm, cetane number 41-44)	2.5 kW constant load	no LPS contamination	22.8 (FA), 22.9 (DE)	38.3% (FA), 42.9% (DE)	DE	PM 2.5 = 302.1	7000	580	n/a	13.9	n/a	1310	n/a	n/a	CMed = 87.7	616000	PM 2.5 = 9.3	20	40	n/a	3	n/a	106	n/a	n/a	CMed = 59.4	1400	recreationally active males (meet Canada's physical activity guidelines), nonsmoker, no cardiovascular or respiratory disease	n/a	n/a	n/a	0	18	18-30	18	n/a
Giles et al. 2018a
Giles et al. 2018b
Giles et al. 2014
Curran et al. 2018	6.0 kW coliseum GY6000 generator, 406 cc Yanmar L 100 EE 4-stroke diesel generator	6	EPA 3	ultra-low sulfur diesel (Petro Canada type 2, sulfur < 15 ppm, cetane number 41-44)	cycle from idle to 2.5 kW load in 0.5kW increments with SimplX Swift-E FT load bank	no LPS contamination	22.8 (FA), 22.9 (DE)	38.3% (FA), 42.9% (DE)	DE	PM 2.5 = 289.6	7778	283.1	8062	11.5	2098	1425	n/a	n/a	GM = 108.7	326000	PM 2.5 = 2.4	26.7	51.9	64.7	0.7	794.1	124.5	n/a	n/a	GM = 53	4110	healthy, non-smokers, no comorbid medical conditions or medications that could interfere with study	n/a	n/a	n/a	11	17	21-49	28	n/a
Mookherjee et al. 2018	6.0 kW coliseum GY6000 generator, 406 cc Yanmar L 100 EE 4-stroke diesel generator	6	EPA 3	ultra-low sulfur diesel (Petro Canada type 2, sulfur < 15 ppm, cetane number 41-44)	cycle from idle to 2.5 kW load in 0.5kW increments with SimplX Swift-E FT load bank	no LPS contamination	22.8 (FA), 22.9 (DE)	38.3% (FA), 42.9% (DE)	DE	PM 2.5 = 302	7158	218	7368	11.2	2360	1483	n/a	endotoxin, fractional carbon	n/a	540000	PM 2.5 = 7	5	12	20	1	101	8	n/a	n/a	n/a	1750	8 atopic, normally responsive to methacholine (PC20 >16 mg/mL)	6 atopic, hyperresponsive to methacholine (PC20 <16 mg/mL)	n/a	n/a	4 normally responsive, 4 hyperresponsive	4 normally responsive, 2 hyperresponsive	20-46	14	n/a
Clifford et al. 2017	6.0 kW coliseum GY6000 generator, 406 cc Yanmar L 100 EE 4-stroke diesel generator	6	EPA 3	ultra-low sulfur diesel (Petro Canada type 2, sulfur < 15 ppm, cetane number 41-44)	2.5 kW constant load	no LPS contamination	22.8 (FA), 22.9 (DE)	38.3% (FA), 42.9% (DE)	DE	PM 2.5 = 302	7158	218	7368	11.2	2360	1483	n/a	endotoxin, fractional carbon	GM = 108.7	326000	PM 2.5 = 7	5	12	20	1	101	8	n/a	n/a	GM = 53	4110	10 non-asthmatic healthy, non-smokers, no ICS, no unstable asthma, no antioxidant supplements, no occupational inhalational exposures, skin prick positive to birch/timothy or pacific grass/house dust mite	8 asthmatic healthy, non-smokers, no ICS, no unstable asthma, no antioxidant supplements, no occupational inhalational exposures, skin prick positive to birch/timothy or pacific grass/house dust mite	n/a	n/a	6 non-asthmatics, 4 asthmatics	4 non-asthmatics, 3 asthmatics	20-46	17	n/a
Kramer et al. 2017	6.0 kW coliseum GY6000 generator, 406 cc Yanmar L 100 EE 4-stroke diesel generator	6	EPA 3	ultra-low sulfur diesel (Petro Canada type 2, sulfur < 15 ppm, cetane number 41-44)	2.5 kW constant load	no LPS contamination	22.8 (FA), 22.9 (DE)	38.3% (FA), 42.9% (DE)	DE	PM 2.5 = 302	8665.5	519.7	9185.3	14.1	n/a	n/a	n/a	n/a	n/a	540000	PM 2.5 = 5	n/a	n/a	n/a	n/a	n/a	n/a	n/a	n/a	n/a	1750	12 normally responsive to methacholine (PC20 >8 mg/mL), atopic (positive skin prick to birch or pacific grass or house dust mite), no comorbid conditions, no occupational inhaled exposures	6 hyperresponsive to methacholine (PC20 <8mg/mL), atopic (positive skin prick to birch or pacific grass or house dust mite), no comorbid conditions, no occupational inhaled exposures	n/a	n/a	11	7	19-42	18	NCT01792232
Biagioni et al. 2016							20	0.4													PM 2.5 = 8.2	25.3	45.9	71.1	2.8							10 not hyperresponsive to methacholine (PC20 >8mg/mL), healthy, non-smokers, no ICS, no unstable asthma, no antioxidant supplements, no occupational inhalational exposures, skin prick + to birch/pacific grass/dust mite	8 hyper-responsive to methacholine (PC20 <8mg/mL), healthy, non-smokers, no ICS, no unstable asthma, no antioxidant supplements, no occupational inhalational exposures, skin prick + to birch/pacific grass/dust mite			5 normal, 6 hyperresponsive	5 normal, 2 hyperresponsive	20-46
Carlsten et al. 2016							24.2	0.353																								12 not hyperresponsive to methacholine (PC20 >8mg/mL), healthy, non-smokers, no ICS, no unstable asthma, no antioxidant supplements, no occupational inhalational exposures, skin prick + to birch/pacific grass/dust mite	6 hyper-responsive to methacholine (PC20 <8mg/mL), healthy, non-smokers, no ICS, no unstable asthma, no antioxidant supplements, no occupational inhalational exposures, skin prick + to birch/pacific grass/dust mite			7 normal, 4 hyperresponsive
Hosseini et al. 2016							n/a	n/a																								9 normally responsive to methacholine (PC20 > 16mg/mL), atopic (positive skin prick to house dust mite/birch/Pacific grasses)	3 hyper responsive to methacholine (PC20 <16mg/mL), atopic (positive skin prick to house dust mite/birch/Pacific grasses)			5 normally responsive, 2 hyperresponsive	4 normally responsive, 1 hyperresponsive		12
Cliff et al. 2016	6.0 kW coliseum GY6000 generator, 406 cc Yanmar L 100 EE 4-stroke diesel generator	6	EPA 3	ultra-low sulfur diesel (Petro Canada type 2, sulfur < 15 ppm, cetane number 41-44)	cycle from idle to 2.5 kW load in 0.5kW increments with SimplX Swift-E FT load bank	no LPS contamination	26.6 (FA), 26.4 (DE)	32.1% (FA), 35.5% (DE)	DE	PM 2.5 = 289.6	7778	283.1	8062	11.5	2098	1425	n/a	n/a	GM = 108.7	326000	PM 2.5 = 2.4	26.7	51.9	64.7	0.7	794.1	124.5	n/a	n/a	GM = 53	4110	healthy, nonsmoker, no co-existing medical conditions or medications that may interfere	n/a	n/a	n/a	13	14	19-49	27	n/a
Rider et al. 2016	6.0 kW coliseum GY6000 generator, 406 cc Yanmar L 100 EE 4-stroke diesel generator	6	EPA 3	ultra-low sulfur diesel (Petro Canada type 2, sulfur < 15 ppm, cetane number 41-44)	cycle from idle to 2.5 kW load in 0.5kW increments with SimplX Swift-E FT load bank	no LPS contamination	22.8 (FA), 22.9 (DE)	38.3% (FA), 42.9% (DE)	DE	PM 2.5 = 302	7158	218	7368	11.2	2360	1483	n/a	endotoxin, fractional carbon	GM = 108.7	326000	PM 2.5 = 7	5	12	20	1	101	8	n/a	n/a	GM = 53	4110	healthy, no co-existing medical conditions, skin prick positive to house dust mite, birch, or timothy/Pacific grass	n/a	n/a	n/a	8	7	20-46	15	n/a
Zhang et al. 2016	6.0 kW coliseum GY6000 generator, 406 cc Yanmar L 100 EE 4-stroke diesel generator	6	EPA 3	ultra-low sulfur diesel (Petro Canada type 2, sulfur < 15 ppm, cetane number 41-44)	2.5 kW constant load	no LPS contamination	22.8 (FA), 22.9 (DE)	38.3% (FA), 42.9% (DE)	DE	PM 2.5 = 302	7158	218	7368	11.2	2360	1483	n/a	endotoxin, fractional carbon	GM = 108.7	326000	PM 2.5 = 7	5	12	20	1	101	8	n/a	n/a	GM = 53	4110	12 normally responsive to methacholine PC20 > 8 mg/mL, non-smokers, atopic (skin prick positive to birch/pacific grasses/house dust mite), no comorbindities, no significant inhaled exposures	5 hyperresponsive to methacholine (PC20 <8 mg/mL), non-smokers, atopic (skin prick positive to birch/pacific grasses/house dust mite), no comorbindities, no significant inhaled exposures	n/a	n/a	10	7	22-46	17	n/a
Carlsten et al. 2014	6.0 kW coliseum GY6000 generator, 406 cc Yanmar L 100 EE 4-stroke diesel generator	6	EPA 3	ultra-low sulfur diesel (Petro Canada type 2, sulfur < 15 ppm, cetane number 41-44)	cycle from idle to 2.5 kW load in 0.5kW increments with SimplX Swift-E FT load bank	no LPS contamination	22.8 (FA), 22.9 (DE)	38.3% (FA), 42.9% (DE)	DE with placebo DE with antioxidants	PM 2.5 = 299 PM 2.5 = 303	8026 8781	385 378	8411 9159	15 13	2352 2551	2010 1947	n/a	n/a	MM = 102.5	n/a	PM 2.5 = 11	59	26	86	2	849	103	n/a	n/a	n/a	n/a	10 healthy, non-smoking	16 asthmatics, otherwise healthy, non-smokers	n/a	n/a	13	13	19-46	26	NCT01699204
Jiang et al. 2014	6.0 kW coliseum GY6000 generator, 406 cc Yanmar L 100 EE 4-stroke diesel generator	6	EPA 3	ultra-low sulfur diesel (Petro Canada type 2, sulfur < 15 ppm, cetane number 41-44)	cycle from idle to 2.5 kW load in 0.5kW increments with SimplX Swift-E FT load bank	no LPS contamination	20	0.4	DE	PM 2.5 = 302	7158	218	7368	11.2	2360	1483	n/a	endotoxin, fractional carbon	GM = 108.7	326000	PM 2.5 = 7	5	12	20	1	101	8	n/a	n/a	GM = 53	4110	physician diagnosed asthma for at least 1 year and/or methacholine challenge (PC20 <8mg/mL), stable asthma, no ICS, no vitamin A, C, E supplements	n/a	n/a	n/a	9	7	19-46	16	n/a
Yamamoto et al. 2013	6.0 kW coliseum GY6000 generator, 406 cc Yanmar L 100 EE 4-stroke diesel generator	6	EPA 3	ultra-low sulfur diesel (Petro Canada type 2, sulfur < 15 ppm, cetane number 41-44)	cycle from idle to 2.5 kW load in 0.5kW increments with SimplX Swift-E FT load bank	no LPS contamination	20	0.4	DE	PM 2.5 = 302	7158	218	7368	11.2	2360	1483	n/a	endotoxin, fractional carbon	GM = 108.7	326000	PM 2.5 = 7	5	12	20	1	101	8	n/a	n/a	GM = 53	4110	physician diagnosed asthma and/or methacholine challenge (PC20 <8mg/mL), stable asthma symptoms, non-smoker, no current ICS, no regular use of bronchodilator, no use of vitamin A/C/E supplements	n/a	n/a	n/a	6	7	19-35	13	n/a
Giles, Carlsten, & Koehle 2012	6.0 kW coliseum GY6000 generator, 406 cc Yanmar L 100 EE 4-stroke diesel generator	6	EPA 3	ultra-low sulfur diesel (Petro Canada type 2, sulfur < 15 ppm, cetane number 41-44)	cycle from idle to 2.5 kW load in 0.5kW increments with SimplX Swift-E FT load bank	no LPS contamination	22.8 (FA), 22.9 (DE)	38.3% (FA), 42.9% (DE)	DE	PM 2.5 = 302	11394	408	11802	16.6	n/a	n/a	n/a	n/a	GM = 108.7	326000	PM 2.5 = 13.31	36.5	24.03	60.53	1.85	n/a	n/a	n/a	n/a	GM = 53	4110	endurance trained male athletes, nonsmoker, no cardiovascular disease or resp disease	n/a	n/a	n/a	0	8	23-35	8	n/a
Mills et al. 2011a	Deutz, 4 cylinder 2.2L 500 rpm	n/a	n/a	gas oil (petroplus refining Teesside Ltd)	unloaded	filtered DE passed through TE38 teflon filter	19	0.6	DE filtered DE	PM 2 = 348 PM 2 = 6	400 400	200 200	600 600	3.5 3.2	n/a	n/a	n/a	SO2	CMed = 67 n/a	1.20E+06 2.00E+03	PM 2 <1	<10	<10	<10	n/a	n/a	n/a	n/a	SO2	n/a	<1E3	healthy, male non smokers, no asthma or occupational air pollution exposure, normal lung function, no chronic medical conditions	n/a	n/a	n/a	0	16	18-32	16	n/a	Edinburgh University, Edinburgh, UK
Langrish et al. 2014*	Mills et al. 2011a: Deutz, 4 cylinder 2.2L 500 rpm Barath et al. 2010: 1991 Volvo TD40 GJE, 4.0L 4 cylinder Cruts et al. 2008, Mills et al. 2005, 2007: Volvo TD45, 4.5L, 4 cylinders, 680 rpm	n/a	n/a	Mills et al. 2011a: gas oil (petroplus refining Teesside Ltd) Barath et al. 2010: Statoil class 1 diesel fuel, cetane number 54, aromatics 4% volume, PAH <0.02% volume, sulphur <1ppm Cruts et al. 2008 & Mills et al. 2007: low-sulfur gas-oil E10 (Preem) Mills et al. 2005: diesel fuel, cetane number 51; aromatics, 25% volume; PAHs, 0.5% volume; sulphur 0.06% weight; carbon, 86.4% weight; hydrogen, …	Mills et al. 2011: unloaded Barath et al. 2010: urban driving part of European transient cycle Cruts et al. 2008, Mills et al. 2005, 2007: idling	n/a	Mills et al. 2011a: 19 Barath et al. 2010: 22-24 Mills et al. 2005, 2007: 20 Cruts et al. 2008: n/a	Mills et al. 2011a: 60% Mills et al. 2005, 2007: 50% Barath et al. 2010, Cruts et al. 2008: n/a	DE (healthy, 60 min exposure) DE (healthy, 120 min exposure) DE (coronary heart disease)	PM 10 = 307 PM 10 = 363 PM 10 = 294	4450 400 2460	1100 200 830	4080 600 3290	6.57 3.5 3.82	n/a	n/a	n/a	THC	n/a	7.90E+05 1.20E+06 1.03E+06	n/a	n/a	n/a	n/a	n/a	n/a	n/a	n/a	n/a	n/a	n/a	80 healthy, normal 12 lead ECG and normal cardiovascular response to exercise	37 coronary heart disease, no history of arrhythmia/severe coronary disease without revascularization/significant valvular heart disease/left ventricular systolic dysfunction, no conduction abnormality on a resting 12-lead ECG, no uncontrolled hypertension, no acute coronary syndrome within the previous 3 months	n/a	n/a	6 healthy, 4 coronary heart disease	74 healthy, 33 coronary heart disease	18-24 (healthy), 51-80 (coronary heart disease)	117	Mills et al. 2007: NCT00437138	Mills et al. 2011a: Edinburgh University, Edinburgh, UK Barath et al. 2010, Cruts et al. 2008, Mills et al. 2007, 2005: Umea University, Umea, Sweden
Hussain et al. 2012	Yanmar electrical generator (Yanmar, model YDG 5500EE), 406 cc displacement air-cooled engine	5.5	n/a	n/a	100% of rated capacity	n/a	22	0.4	DE	PM 2.5 = 294	3170	210	n/a	3.7	n/a	n/a	196	acetaldehyde	n/a	64000	PM 2.5 = 4	10	7	n/a	0.93	n/a	n/a	n/a	n/a	n/a	4100	mild/moderate asthma dx, non-smokers, continued routine ICS and SABA during study	n/a	n/a	n/a	9	7	20-48	16	n/a	Environmental and Occupational Health Sciences Institute, New Jersey, USA
Pettit et al. 2012	Yanmar electrical generator (Yanmar, model YDG 5500EE), 406 cc displacement air-cooled engine	5.5	n/a	no. 2 undyed on highway diesel fuel, low sulfur	n/a	40 weight motor lube oil	22	0.4	DE	PM 2.5 = 295	3430	150	n/a	3.42	n/a	n/a	n/a	n/a	n/a	68300	PM 2.5 = 4.8	60	190	n/a	0.93	n/a	n/a	n/a	n/a	n/a	3460	healthy non smokers, no cardiovascular disease/stroke/HTN/asthma, normal CBC/urinalysis/electrolytes/renal function	n/a	n/a	n/a	0	14	21-30	14	n/a
Kipen et al. 2011	Yanmar electrical generator (Yanmar, model YDG 5500EE), 406 cc displacement air-cooled engine	5.5	n/a	no. 2 undyed on highway diesel fuel, low sulfur	100% of rated capacity	n/a	21	0.35	DE (with SOA exposure) DE (without SOA exposure)	PM 2.5 = 192.7 PM 2.5 = 192.7	3760 3760	n/a	3890 3890	4.49 4.49	n/a	n/a	n/a	n/a	n/a	72700	PM 2.5 = 4.8	60	n/a	190	0.93	n/a	n/a	n/a	O3, THC	n/a	8550	non-smokers, no HTN/cardiovascular disease/stroke/asthma	n/a	n/a	n/a	6 (2 exposures), 4 (3 exposures)	32 (2 exposures), 22 (3 exposures)	18-24	64	n/a
Laumbach et al. 2011	Yanmar electrical generator (Yanmar, model YDG 5500EE), 406 cc displacement air-cooled engine	5.5	n/a	n/a	100% of rated capacity	n/a	22	0.4	DE	PM 2.5 = 277	3170	210	n/a	3.7	n/a	n/a	196	acetaldehyde	n/a	64000	PM 2.5 = 6.69	10	7	n/a	0.93	n/a	n/a	n/a	n/a	n/a	4100	healthy, non-smokers, no asthma, no chronic medical disease, no major psychiatric conditions	n/a	n/a	n/a	35	62	23-25	97	n/a
Huyck et al. 2010	Yanmar electrical generator (Yanmar, model YDG 5500EE), 406 cc displacement air-cooled engine	5.5	n/a	no. 2 undyed on-highway fuel	100% of rated capacity	40 weight motor lube oil	n/a	n/a	DE	PM 10 = 276	n/a	n/a	3630	3.79	n/a	n/a	n/a	1-nitropyrene	n/a	n/a	PM 10 = 6	n/a	n/a	20	0.91	n/a	n/a	n/a	1-nitropyrene	n/a	n/a	healthy, non-smokers, no cardiovascular disease, no pulmonary disease, no renal disease, no hepatic disease	n/a	n/a	n/a	33	22	19-44	55	n/a
Laumbach et al. 2009
Pawlak et al. 2015	Cummins diesel generator	n/a	n/a	n/a	25% load	n/a	n/a	n/a	DE	PM ? = 110	37 - 470	347 - 476	n/a	0.75 - 1.03	n/a	n/a	n/a	fractional carbon, SO2	CMean = 37.5	236000	n/a	0 - 10	0	n/a	0-0.07	n/a	n/a	n/a	SO2	n/a	n/a	allergic rhintics, otherwise healthy	n/a	n/a	n/a	3 (FA), 6 (DE)	8 (FA), 5 (DE)	19-36	22	NCT00617110*******	Environmental Protection Agency Human Studies Facility, Chapel Hill, USA
Stiegel et al. 2016	Cummins diesel engine QSB7 series (model DSGAA)	90-100	EPA 3	ultra low sulfur (<15ppm) diesel fuel	50% load	n/a	22	0.4	DE DE + O3	PM ? = 297.1 PM ? = 294.3	1580 30	160 1720	n/a	2.58 2.51	n/a	n/a	n/a	O3, SO2, THC	CMed = 64 Cmed = 66	7.31E+05 7.34E+05	PM ? = 1	0	0	n/a	0.09	n/a	n/a	n/a	O3, SO2, THC	n/a	<1E3 <1E3	healthy, non-smokers, no respiratory disease, no medical condition	n/a	n/a	n/a	4	11	23-36	15	NCT01874834
Madden et al. 2014
Tong et al. 2014	Cummins 6-cylinder, 205 hp, 5.9 L displacement diesel engine	153	n/a	diesel fuel, Chevron Phillips Chemical Co., Borger, TX, 0.05 LS Certification Fuel, type II	idling	n/a	n/a	n/a	DE 100 DE 200 DE 300	PM ? = 100.2 PM ? = 214.4 PM ? = 301.5	4750 8250 10250	970 1740 2200	n/a	3.05 5.41 6.94	n/a	n/a	n/a	fractional carbon, HC, SO2	size = 38 size = 40 size = 39	n/a	n/a	n/a	n/a	n/a	n/a	n/a	n/a	n/a	n/a	no FA exposure		healthy, non-smokers, no heart disease/cardiac pacemaker/uncontrolled HTN/pulmondary disease/DM/hypercholesteremia/active allergy, normal ECG	n/a	n/a	n/a	4	2	50-71	6	NCT01548625
Channell et al. 2012	Cummins 205 hp, 5.9 L diesel engine	153	n/a	certified no.2 diesel fuel, Chevron Philips	idling	n/a	n/a	n/a	DE	PM ? = 106	n/a	800	4700	2.8	n/a	n/a	n/a	THC	MM = 100	n/a	n/a	n/a	n/a	n/a	n/a	n/a	n/a	n/a	n/a	n/a	n/a	healthy	n/a	n/a	n/a	4	3	20 - 29	7	n/a
Lund et al. 2011																																				5	3	18-40	8
Lund et al. 2009																																				6	4	18-40	10
Noah et al. 2012	Cummins 6-cylinder, 205 hp, 5.9 L displacement diesel engine	153	n/a	diesel fuel, Chevron Phillips Chemical Co., Borger, TX, 0.05 LS Certification Fuel, type II	n/a	n/a	22	0.4	DE	PM ? = 93.2	3260 - 4670	860 - 1320	n/a	3.08 - 6.00	n/a	n/a	n/a	SO2	mean = 140	n/a	PM ? < 4.5	0-30	0-10	n/a	0.01-0.08	n/a	n/a	n/a	SO2	n/a	n/a	16 healthy, non-atopic, non-smokers, no cardiovascular disease or respiratory disease, normal spirometry	16 allergic rhinitics, positive skin prick to at least one allergen in standard panel, non-smokers, no cardiovascular disease or resp disease, normal spirometry	n/a	n/a	11 healthy, 9 allergic rhinitics	5 healthy, 8 allergic rhinitics	healthy: 19 -31, allergic rhinitics: 19 - 29	32	NCT00617110*******
Pleil et al. 2011	Cummins diesel engine, 6 cylinder, 5.9L displacement	153	n/a	certified diesel fuel, Chevron Philips Chemical Co, 0.05 LS certification fuel, type II	idling	n/a	22	0.4	DE	PM 2.5 = 106	4720	840	n/a	2.75	n/a	n/a	n/a	SO2, THC	VMed = 100	n/a	n/a	n/a	n/a	n/a	n/a	n/a	n/a	n/a	n/a	n/a	n/a	healthy, male, non-smokers, normal lung function, no regular medication, no occupational exposure to air pollution	n/a	n/a	n/a	5	3	n/a	8	n/a
Hubbard et al. 2009																																				6	4	18-40	10
Sawyer et al. 2008
Sobus et al. 2008
Wauters et al. 2015a	PSA DW10 engine	n/a	n/a	n/a	n/a	n/a	25.7 (AA), 25.9 (DE)	n/a	DE	PM 1 = 305, PM 2.5 = 309, PM 10 = 318	919	2160	3079	n/a	n/a	n/a	n/a	n/a	n/a	n/a	PM 1 = 10, PM 2.5 = 13, PM 10 = 24	61	44	105	n/a	n/a	n/a	n/a	n/a	n/a	n/a	male healthy, nonsmoker, normal physical exam	n/a	n/a	n/a	0	25	23	25	n/a	Erasme hospital, Bruxelles, Belgium
Wauters et al. 2015b	PSA DW10 engine	n/a	n/a	ultralow sulfur diesel	n/a	n/a	21	n/a	DE	PM 1 = 300, PM 2.5 = 304, PM 10 = 311	835	2043	2878	21	n/a	n/a	n/a	n/a	n/a	n/a	PM 1 = 19, PM 2.5 = 21, PM 10 = 26	51	31	82	0	n/a	n/a	n/a	n/a	n/a	n/a	male healthy, nonsmoker, normal physical exam	n/a	n/a	n/a	0	18	21-22	18	n/a
Wauters et al. 2013	PSA DW10 engine	n/a	n/a	n/a	n/a	n/a	21.3 (AA), 25.5 (DE)	n/a	DE	PM 1 = 303, PM 2.5 = 306, PM 10 = 311	1240	2906	4147	18	n/a	n/a	n/a	n/a	n/a	n/a	PM 1 = 9, PM 2.5 = 11, PM 10 = 21	69	41	110	0	n/a	n/a	n/a	n/a	n/a	n/a	male healthy, nonsmoker, normal physical exam	n/a	n/a	n/a	0	12	22-23	12	n/a
Nightingale et al. 2000	2.5 litre Ford direct injection diesel engine	n/a	n/a	n/a	3000 rpm with 300-500 kPa brake mean effective pressure	DEP collected with cyclone collectors on exhaust vent of diesel engine. DEP were then resuspended and injected into exposure chamber.	n/a	n/a	DE	PM 10 = 200	n/a	n/a	n/a	0.5	n/a	n/a	n/a	Endotoxin	VM = 720	n/a	n/a	n/a	n/a	n/a	n/a	n/a	n/a	n/a	n/a	n/a	n/a	healthy, non-smokers, normal lung function, not hyperresponsive to methacholine, negative skin prick to common aeroallergens, no respiratory/allergic disease	n/a	n/a	n/a	7	3	25-31	10	n/a	Imperial College School of Medicine, London, UK
Sawant et al. 2008	1999 medium-duty Ford pickup truck with a 250-hp International T 444E 7.27L turbocharged V-8 engine	186	n/a	California Air Resources Board ultra low sulfur diesel, cetane 53.5, sulfur < 15ppm	idling at 900 rpm	n/a	n/a	n/a	DE	PM 2 = 135	1060	335	n/a	1.7	n/a	n/a	62	acetaldehyde, fractional carbon, PAH	CMode = 80 nm	113000	n/a	n/a	n/a	n/a	n/a	n/a	n/a	n/a	n/a	n/a	n/a	4 healthy	7 stable asthmatics	n/a	n/a	n/a	n/a	n/a	11	n/a	Los Amigos Research and Education Institute (LAREI), Downey, USA
Lu et al. 2014**	Lund study: Volkswagen Passat TDI (1998, 1900 cm3, 81 kW; EU 2 standard), EPA study: Cummins diesel engine, 6 cylinder, 5.9L displacement	81 (Lund study)	EU 2 (Lund study), n/a (EPA study)	Lund study: Swedish environmental class 1 diesel fuel with sulfur <10ppm, cetane number min 51, aromatics 4% volume, PAHs <0.02% volume EPA study: certified diesel fuel, Chevron Philips Chemical Co, 0.05 LS certification fuel, type II	Lund study: idle, 900 rpm, EPA study: idling	n/a	Lund study: 22.7, EPA study: 22	Lund study: 30-40%; EPA study: 40%	DE Lund study DE EPA study	PM 1 = 276 PM 2.5 = 106	9800 4720	1300 840	n/a	7.1 2.75	1945	n/a	400	fractional carbon, PAH, SO2, THC, VOC	CMed = 89 Vmed = 100	3.90E+05 n/a	PM 1 = 2	3	2	n/a	0.3	950	n/a	7.5	n/a	CMed = 107	14	Lund study: non-smokers, no asthma, negative skin prick to common aeroallergens, normal pulmonary function; EPA study: healthy non-smokers	n/a	n/a	n/a	Lund study: 9, EPA study: 6	Lund study: 9, EPA study: 4	Lund study: 40-66, EPA study: 18-40	28	n/a	Lund University (Lund, Sweden) and Environmental Protection Agency Human Studies Facility (Chapel Hill, USA)
Hemmingsen et al 2015	1998 Volkswagen Passat TDI, 1900 cm3	81	EU 2	Swedish environmental class 1 diesel fuel with sulfur <10ppm, cetane number min 51, aromatics 4% volume, PAHs <0.02% volume	idle, 900 rpm	n/a	22.7	30-40%	DE	PM 1 = 276	9800	1300	n/a	7.1	1945	n/a	400	fractional carbon, PAH, SO2, THC, VOC	CMed = 89	390000	PM 1 = 2	3	2	n/a	0.3	950	n/a	7.5	n/a	CMed = 14	14	non-smokers, no asthma, negative skin prick to common aeroallergens, normal pulmonary function	n/a	n/a	n/a	9	9	40-66	18	n/a	Lund University, Lund, Sweden
Wierzbicka et al. 2014
Xu et al. 2013
Lucking et al. 2008	protocol 1: type F3M2011, 2.2 L, 500 rpm; Deutz, Germany; protocol 2: Volvo TD45, 4.5L, 4 cylinders, 680 rpm	66 (protocol 2)	n/a	protocol 1: gas-oil (Petroplus Refining, UK); protocol 2: Gasoil E10 (Preem, Sweden)	idling for both protocol 1 & 2	n/a	n/a	n/a	protocol 1 protocol 2	PM ? = 348 PM ? = 330	360 2150	230 620	580 2780	3.54 3.08	n/a	n/a	n/a	THC	n/a	1.20E+06 1.26E+06	n/a	n/a	n/a	n/a	n/a	n/a	n/a	n/a	n/a	n/a	n/a	healthy, non-smokers, no regular medications, no clinical evidence of atherosclerosis/arrhythmias/DM/HTN/renal or hepatic impairment, no occupational exposure to air pollution	n/a	n/a	n/a	n/a	n/a	21-44	20	n/a	protocol 1: Edinburgh, UK, protocol 2: Umea University (Umea, Sweden)
Gouveia-Figueira et al. 2018	Volvo TD40 GJE 4.0L 4 cylinders	n/a	n/a	biodiesel rapeseed oil methyl ester B100	urban driving part of European transient cycle	n/a	n/a	n/a	DE	PM 10 = 156****	n/a	n/a	n/a	n/a	n/a	n/a	n/a	n/a	n/a	n/a	n/a	n/a	n/a	n/a	n/a	n/a	n/a	n/a	n/a	n/a	n/a	healthy, non-smokers, no occupational exposure to particulate air pollution	n/a	n/a	n/a	7	7	19-36	14	NCT02690571	Umea University, Umea, Sweden
Gouveia-Figueira et al. 2017										PM ? = 159****																										7	8	19-34	15
Behndig et al. 2015***	1991 Volvo TD45, 4.5L, 4 cylinders, 680 rpm	66	n/a	diesel fuel, cetane number 51; aromatics, 25% volume; PAHs, 0.5% volume; sulphur 0.06% weight; carbon, 86.4% weight; hydrogen, 13.5% weight; nitrogen, less than 0.02% weight; and oxygen, less than 0.1% weight.	idling	n/a	20	0.5	DE	PM 10 = 100	1200	390	1700	9.1	n/a	n/a	n/a	THC	MM = 180	n/a	n/a	n/a	n/a	n/a	n/a	n/a	n/a	n/a	n/a	n/a	n/a	21 healthy controls, non-asthmatic, non-atopic	16 mild asthmatics (on SABA PRN, hyper-reactive to methacholine PC20 <8 mg/mL)	16 moderate asthmatics (on ICS 200-1200 ug QD)	13 allergic rhintics, non-asthmatics	9 healthy, 8 mild asthmatics, 8 moderate asthmatics, 7 allergic rhinitics	12 healthy, 8 mild asthma, 8 moderate asthma, 6 allergic rhinitics	21-29 (healthy), 18-32 (mild asthma), 19-41 (moderate asthma), 22-34 (allergic rhinitics)	66	n/a
Muala et al. 2014	1996 Volvo TD40 GJE 4.0L 4 cylinders	n/a	n/a	diesel fuel, Preem, UN 1202, VSD 10	idling	filter A = particle filter, filter B = same particle filter with additional active charcoal filter	n/a	n/a	DE DE + filter A DE + filter B	PM 1 = 350 PM1 = 183 PM 1 = 93	2490 2210 1770	680 580 100	n/a	n/a	n/a	n/a	n/a	HC	n/a	5.40E+06 3.00E+06 1.50E+06	PM 1 = 4.6	0	0	n/a	n/a	n/a	n/a	n/a	HC	n/a	n/a	healthy, never smokers	n/a	n/a	n/a	13	17	18-29	30	n/a
Barath et al. 2013	1991 Volvo TD40 GJE, 4.0L 4 cylinder	n/a	n/a	Statoil class 1 diesel fuel	European transient cycle	n/a	20 (during O3 exposure)	50% (during O3 exposure)	DE	PM 10 = 300	n/a	n/a	n/a	n/a	n/a	n/a	n/a	n/a	n/a	n/a	n/a	n/a	n/a	n/a	n/a	n/a	n/a	n/a	n/a	n/a	n/a	male, healthy, non-smokers, no asthma, negative skin prick to common aeroallergens, normal physical examination, normal spirometry,	n/a	n/a	n/a	0	36	23-29	36	n/a
Langrish et al. 2013	Volvo TD40 GJE, 4.0L 4 cylinder, 680 rpm	n/a	n/a	n/a	idling	n/a	22	0.5	DE	PM 10 = 313	3100	900	n/a	n/a	n/a	n/a	n/a	THC	n/a	n/a	n/a	n/a	n/a	n/a	n/a	n/a	n/a	n/a	n/a	n/a	n/a	healthy, non-smokers, no occupational exposure to air pollution, no regular medication	n/a	n/a	n/a	7 (study 1), 6 (study 2)	9 (study 1), 8 (study 2)	21-27 (study 1), 23-34 (study 2)	30	NCT00845767 and NCT01060930
Larsson et al. 2013	1991 Volvo TD45, 4.5L, 4 cylinders, 680 rpm	66	n/a	n/a	idling	n/a	20	0.5	DE	PM 10 = 114	1300	430	1700	11	n/a	n/a	n/a	THC	n/a	n/a	n/a	n/a	n/a	n/a	n/a	n/a	n/a	n/a	n/a	n/a	n/a	mild & intermittent allergic rhintics with history of seasonal allergic rhinitis required medical treatment only during pollen season, positive skin prick to at least one of birch/timothy/mugworth/cat/horse/dog/house dust mite/cladosporum/alternaria, no smoking, no asthma, normally responsive to methacholine (PC 20 > 8mg/mL)	n/a	n/a	n/a	7	7	22-34	14	n/a
Londahl et al. 2012	1996 Volvo TD40 GJE 4.0L 4 cylinders	n/a	n/a	MK1 diesel fuel with sulphur content ≤10 ppm	idling or urban driving part of European transient cycle	n/a	n/a	n/a	DE idling DE transient load	PM 1 = 59 PM 1 = 300	n/a	n/a	n/a	n/a	n/a	n/a	n/a	fractional carbon	GM = 16 & 75 GM = 88	8.20E+04 2.22E+05	n/a	n/a	n/a	n/a	n/a	n/a	n/a	n/a	n/a	No FA exposure		7 healthy, non-smokers, normal lung function	10 COPD stage 2-3, ex-smokers with at least 10 pack years	n/a	n/a	5 healthy, 3 COPD	2 healthy, 7 COPD	healthy: 23-43, COPD: 59-78	17	n/a
Rissler et al. 2012	1996 Volvo TD40 GJE 4.0L 4 cylinders	n/a	n/a	Volvo standard diesel fuel (SD-VSD-10), sulfur content 5-7mg/kg, PAH 2-6% by mass	idling or urban driving part of European transient cycle	n/a	n/a	n/a	DE idling DE transient load	PM 1 = 59 PM 1 = 300	n/a	n/a	n/a	n/a	n/a	n/a	n/a	fractional carbon	GM = 16 & 75 GM = 88	8.20E+04 2.22E+05	n/a	n/a	n/a	n/a	n/a	n/a	n/a	n/a	n/a	No FA exposure		non-smokers, healthy, normal lung function	n/a	n/a	n/a	5	4	23-45	9	n/a
Behndig et al. 2011	1991 Volvo TD45, 4.5L, 4 cylinders, 680 rpm	66	n/a	diesel fuel, cetane number 51; aromatics, 25% volume; PAHs, 0.5% volume; sulphur 0.06% weight; carbon, 86.4% weight; hydrogen, 13.5% weight; nitrogen, less than 0.02% weight; and oxygen, less than 0.1% weight.	idling	n/a	20	0.5	DE healthy group DE asthmatic group	PM 10 = 96 PM 10 = 97	1300 1200	410 360	1700 1600	9.4 7.8	n/a	n/a	n/a	THC	MM = 180	n/a	n/a	n/a	n/a	n/a	n/a	n/a	n/a	n/a	n/a	n/a	n/a	23 healthy non-asthmatic, non-atopic, never smokers, normal lung function, no concomitant disease, no antioxidant supplements	17 mild asthmatics (on SABA PRN, hyper-reactive to methacholine PC20 <8 mg/mL), never smokers, normal lung function, no other concomitant disease, positive skin prick to at least 1 common aeroallergen, no uncontrolled asthma, no antioxidant supplements	17 moderate asthmatics (on ICS 200-1200 ug OD), never smokers, normal lung function, no other concomitant disease, positive skin prick to at least 1 common aeroallergen, no uncontrolled asthma, no antioxidant supplements	n/a	10 healthy, 8 mild asthma, 8 moderate asthma	13 healthy, 8 mild asthma, 8 moderate asthma	healthy: 21-24, mild asthma: 18-32, moderate asthma: 19-41	55	n/a
Lucking et al. 2011	Volvo TD40 GJE 4.0L 4 cylinders	n/a	n/a	Volvo standard diesel fuel (SD-VSD-10), sulfur content 5-7mg/kg, PAH 2-6% by mass	European transient cycle	particle trap for filtered DE: diesel particular filter-continuously regenerating trap (Johnson Matthey, Royston, UK)	n/a	n/a	DE filtered DE	PM ? = 320 PM ? = 7.2	5720 2090	690 3440	6400 5530	n/a	n/a	n/a	n/a	n/a	n/a	1.5+E05-2+E05 30-300	n/a	n/a	n/a	n/a	n/a	n/a	n/a	n/a	n/a	n/a	n/a	healthy, male non-smokers, no arthrosclerotic vascular disease/arrhythmias/DM/HTN/renal or hepatic failure, no asthma, no occupational exposure to air pollution	n/a	n/a	n/a	0	19	22-28	19	NCT00745446
Mills et al. 2011b	Volvo TD45, 4.5L, 4 cylinders, 680 rpm	n/a	n/a	Swedish low sulphur gasoil E10 (Preem)	idling	n/a	20	0.5	DE	PM ? = 300	3350	920	4450	2.97	n/a	n/a	n/a	THC	n/a	1200000	n/a	n/a	n/a	n/a	n/a	n/a	n/a	n/a	n/a	n/a	n/a	32 male healthy, non-smokers, no asthma, no occupational exposure to air pollution	20 male stable coronary artery disease, previous myocardial infarction treated by angioplasty + stenting & receiving standard secondary prevention treatment, excluding angina/ DM/uncontrolled HTN/ renal or hepatic failure/unstable coronary artery disease	n/a	n/a	0	52	healthy: 20-38, stable coronary artery disease: 51-67	52	n/a
Barath et al. 2010	1991 Volvo TD40 GJE, 4.0L 4 cylinder	n/a	n/a	Statoil class 1 diesel fuel, cetane number 54, aromatics 4% volume, PAH <0.02% volume, sulphur <1ppm	urban driving part of European transient cycle	n/a	22-24	n/a	DE	PM 10 = 254	6600	900	7500	n/a	n/a	n/a	n/a	fractional carbon, PAH, THC	MM = 116, CMed = 129	120000	n/a	n/a	n/a	n/a	n/a	n/a	n/a	n/a	n/a	n/a	n/a	healthy, non-smokers males, normal lung function	n/a	n/a	n/a	0	18	21-30	18	n/a
Sehlstedt et al. 2010	1996 Volvo TD40 GJE 4.0L 4 cylinders	n/a	n/a	Statoil class 1 diesel fuel, cetane number 54, aromatics 4% volume, PAH <0.02% volume, sulphur <1ppm	urban driving part of European transient cycle	n/a	n/a	n/a	DE	PM 10 = 270	5900	350	6300	n/a	n/a	n/a	n/a	fractional carbon, PAH, THC	MM = 116, CMed = 129	120000	n/a	n/a	n/a	n/a	n/a	n/a	n/a	n/a	n/a	n/a	n/a	healthy, non-smokers, normal lung function, negative skin prick to common aeroallergens, no medications, no antioxidant supplements	n/a	n/a	n/a	8	7	21-40	15	n/a
Langrish et al. 2009	Volvo TD45, 4.5L, 4 cylinders, 680 rpm	n/a	n/a	n/a	idling	n/a	22	0.5	DE	PM 10 = 331	3300	1000	n/a	n/a	n/a	n/a	n/a	THC	n/a	n/a	n/a	n/a	n/a	n/a	n/a	n/a	n/a	n/a	n/a	n/a	n/a	healthy, male, non-smokers, normal lung function, no regular medication, no occupational exposure to air pollution	n/a	n/a	n/a	0	13	21-28	13	NCT00745693
Lundback et al. 2009	Volvo TD45, 4.5L, 4 cylinders, 680 rpm	n/a	n/a	Gasoil E10	idling	n/a	22	0.5	DE	PM ? = 330	2150	620	2780	3.08	n/a	n/a	n/a	THC	n/a	1260000	n/a	n/a	n/a	n/a	n/a	n/a	n/a	n/a	n/a	n/a	n/a	healthy, non-smokers male, normal lung function, no regular medications, no arthrosclerotic vascular disease/arrhythmias/DM/HTN/renal or hepatic failure, no asthma, no occupational exposure to air pollution	n/a	n/a	n/a	0	12	21-30	12	n/a
Bosson et al. 2008	1991 Volvo TD45, 4.5L, 4 cylinders, 680 rpm	66	n/a	n/a	idling	n/a	20	0.5	DE	PM 10 = 300	1650	510	n/a	n/a	n/a	n/a	n/a	THC	n/a	n/a	n/a	n/a	n/a	n/a	n/a	n/a	n/a	n/a	n/a	n/a	n/a	healthy, non-smokers, no asthma, no allergies, no significant illness	n/a	n/a	n/a	5	9	21-29	14	n/a
Cruts et al. 2008	Volvo TD45, 4.5L, 4 cylinders, 680 rpm	n/a	n/a	low-sulfur gas-oil E10 (Preem)	idling	n/a	n/a	n/a	DE	PM ? = 300	4500	1600	n/a	7.5	n/a	n/a	0.26	THC	n/a	1200000	n/a	n/a	n/a	n/a	n/a	n/a	n/a	n/a	n/a	n/a	n/a	male, no neurological or psychopathological impairments	n/a	n/a	n/a	0	10	18-39	10	n/a
Bosson et al. 2007	1990 Volvo TD1F Intercooler, six cylinder four stroke direct injection turbo charged diesel engine	net ISO/SAE 152 kW	n/a	OK promil 1 low sulfur fuel (5ppm sulfur, 4% by vol aromatics, centane number 55)	idling	Mobil Delvac 1400S, 15-40 W motor oil	n/a	n/a	DE	PM ? = 300	n/a	n/a	n/a	n/a	n/a	n/a	n/a	n/a	n/a	n/a	n/a	n/a	n/a	n/a	n/a	n/a	n/a	n/a	n/a	n/a	n/a	healthy, non-smokers, no asthma, no allergies, normal spirometry, negative skin prick against common aeroallergens	n/a	n/a	n/a	9	7	20-28	16	n/a
Mills et al. 2007	Volvo TD45 GJE 4.5L 4 cylinders 680 rpm	n/a	n/a	low-sulfur gas-oil E10 (Preem)	idling	n/a	20	0.5	DE	PM 10 = 300	3450	1010	4450	2.9	n/a	n/a	n/a	THC	CMed = 54	1260000	n/a	n/a	n/a	n/a	n/a	n/a	n/a	n/a	n/a	n/a	n/a	male, stable coronary artery disease with previous myocardial infarction (>6month before study) treated by primary angioplasty and stenting + receiving standard secondary preventative treatment, no angina/arrhythmia/DM/uncontrolled HTN/renal or hepatic failure/unstable coronary disease, non-smokers, no asthma, no occupational exposure to air pollution, exclude those who failed stage 2 of Bruce pr…	n/a	n/a	n/a	0	20	59-61	20	NCT00437138
Tornqvist et al. 2007	1991 Volvo TD45, 4.5L, 4 cylinders, 680 rpm	66	n/a	n/a	idling	n/a	20	0.5	DE	PM ? = 300	3620	820	4440	n/a	n/a	n/a	n/a	THC	n/a	4300000	n/a	n/a	n/a	n/a	n/a	n/a	n/a	n/a	n/a	n/a	n/a	healthy, male non-smokers, no regular medications, no atherosclerotic disease/arrhythmias/DM/HTN/renal or hepatic failure, no asthma, no occupational exposure to air pollution, normal lung function	n/a	n/a	n/a	0	15	18-38	15	n/a
Behndig et al. 2006	1991 Volvo TD45, 4.5L, 4 cylinders, 680 rpm	66	n/a	n/a	idling	n/a	n/a	n/a	DE	PM 10 = 100	1300	400	1800	10.4	n/a	n/a	n/a	fractional carbon, THC	MM = 180	n/a	n/a	n/a	n/a	n/a	n/a	n/a	n/a	n/a	n/a	n/a	n/a	healthy, never smokers, normal lung function, negative skin prick, no antioxidant supplements	n/a	n/a	n/a	7	8	21-27	15	n/a
Mills et al. 2005	1991 Volvo TD45, 4.5L, 4 cylinders, 680 rpm	66	n/a	diesel fuel, cetane number 51; aromatics, 25% volume; PAHs, 0.5% volume; sulphur 0.06% weight; carbon, 86.4% weight; hydrogen, 13.5% weight; nitrogen, less than 0.02% weight; and oxygen, less than 0.1% weight.	idling	n/a	20	0.5	DE	PM ? = 300	4500	1600	n/a	7.5	n/a	n/a	0.26	THC	n/a	1200000	n/a	n/a	n/a	n/a	n/a	n/a	n/a	n/a	n/a	n/a	n/a	male, healthy, non-smokers, no regular medications, no atherosclerotic vascular disease/arrhythmias/DM/HTN/renal or hepatic failure/asthma, no significant occupational exposure to air pollution, normal lung function	n/a	n/a	n/a	0	30	20-38	30	n/a
Pourazar et al. 2005	1991 Volvo TD45, 4.5L, 4 cylinders, 680 rpm	66	n/a	diesel fuel, cetane number 51; aromatics, 25% volume; PAHs, 0.5% volume; sulphur 0.06% weight; carbon, 86.4% weight; hydrogen, 13.5% weight; nitrogen, less than 0.02% weight; and oxygen, less than 0.1% weight.	idling	n/a	20	0.5	DE	PM 10 = 300	4500	1600	n/a	7.5	n/a	n/a	0.26	THC	n/a	4300000	n/a	n/a	n/a	n/a	n/a	n/a	n/a	n/a	n/a	n/a	n/a	healthy, non-smokers, no asthma/respiratory illness/other illness, normal lung function, negative skin prick to common aeroallergens	n/a	n/a	n/a	4	11	21-28	15	n/a
Pourazar et al. 2004
Salvi et al. 2000
Salvi et al. 1999
Mudway et al. 2004	1991 Volvo TD45, 4.5L, 4 cylinders, 680 rpm	66	n/a	n/a	idling	n/a	n/a	n/a	DE	PM 10 = 108	600	200	n/a	1.7	n/a	n/a	43.5	THC	n/a	n/a	n/a	n/a	n/a	n/a	n/a	n/a	n/a	n/a	n/a	n/a	n/a	healthy, non-atopic, never smokers, normal spirometry, no anti-inflammatory or other drugs, no antioxidant supplements	n/a	n/a	n/a	9	16	19-42	25	n/a
Stenfors et al. 2004	1991 Volvo TD45, 4.5L, 4 cylinders, 680 rpm	66	n/a	n/a	idling	n/a	n/a	n/a	DE	PM 10 = 108	600	200	n/a	1.7	n/a	n/a	43.5	THC	GMEMED (count) = 73, GMEMED (surface) = 120 GMEMED (volume) = 280	n/a	n/a	n/a	n/a	n/a	n/a	n/a	n/a	n/a	n/a	n/a	n/a	25 healthy, non-atopic, never smokers, normal baseline spirometry	15 mild asthmatic using only inhaled b2 agonists PRN, positive skin prick to at least one aeroallergen, positive methacholine challenge (range 0.3 - 6 mg/mL), never smokers, normal baseline spirometry	n/a	n/a	9 healthy, 5 mild asthmatics	16 healthy, 10 mild asthmatics	healthy: 19-42, mild asthmatics: 22-52	40	n/a
Nordenhall et al. 2001	1991 Volvo TD45, 4.5L, 4 cylinders, 680 rpm	66	n/a	n/a	idling	n/a	20	n/a	DE	PM 10 = 300	3400	1200	n/a	9.1	n/a	n/a	n/a	THC	n/a	n/a	n/a	n/a	n/a	n/a	n/a	n/a	n/a	n/a	n/a	n/a	n/a	never smokers, diagnosed asthma, positive skin prick to at least 1 aeroallergen, hyperresponsive to methacholine, inhaled SABA PRN, daily ICS	n/a	n/a	n/a	7	7	22-57	14	n/a
Nordenhall et al. 2000	1991 Volvo TD45, 4.5L, 4 cylinders, 680 rpm	66	n/a	n/a	idling	n/a	20	0.5	DE	PM 10 = 300	n/a	1600	n/a	n/a	n/a	n/a	n/a	n/a	n/a	n/a	n/a	n/a	n/a	n/a	n/a	n/a	n/a	n/a	n/a	n/a	n/a	healthy, non-smokers, no allergy, no asthma, no pulmonary disease, normal lung function	n/a	n/a	n/a	2	13	22-33	15	n/a
Rudell et al. 1999a	1991 Volvo TD45, 4.5L, 4 cylinders, 680 rpm	66	n/a	Swedish standard diesel fuel (Preem petroleum AB), 0.06% mass sulphur, centane number 50.7	1400 rpm and 30.6 kW (50% load)	4 filtered conditions with different cabin air filters: condition 1: particle filter 7A, condition 2: particle filter 6C, condition 3: particle filter 6C + charcoal filter 7C, condition 4: particle filter 6C + charcoal filter 8A; Mobil mineral oil	20	n/a	unfiltered DE filter A filter B filter C filter D	PM ? = 290 PM ? = 170 PM ? = 110 PM ? = 160 PM ? = 150	11000 11000 11100 11100 11000	700 700 700 400 300	n/a	1.1 1.1 1.1 1.2 1.1	n/a	n/a	36 39 35 40 36	acetaldehyde, HC, total aliphatics, total aromatics	GMEMED = 55 GMEMED = 51 GMEMED = 55 GMEMED = 57 GMEMED = 56	2.80E+06 1.20E+06 6.00E+05 6.00E+05 9.00E+05	PM ? <30	<20	<20	n/a	<0.05	n/a	n/a	<6	acetaldehyde, HC, total aliphatics, total aromatics	n/a	<1E+03	18 students (not often exposed to DE), healthy, non-smokers, some (n = ?) had positive skin prick to seasonal allergic rhinoconjunctivitis to grass or tree pollen	14 bus drivers (often exposed to DE), healthy, non-smokers, some (n = ?) positive skin prick to seasonal allergic rhinoconjunctivitis to grass or tree pollen	n/a	n/a	17	15	21-53	32	n/a
Rudell et al. 1999b	1990 Volvo TD1F Intercooler, six cylinder four stroke direct injection turbo charged diesel engine	net ISO/SAE 152 kW	n/a	OK promil 2 low sulfur fuel (8ppm sulfur, 16% by volume aromatics, <0.5% volume olefins, <0.02% by volume PAH, 1 ppm nitrogencentane number 50)	idling at 900 rpm	ceramic particle trap (Corning Ex-54, mean pore size 22um and 50% total porosity); Mobil Delvac 1400S, 15-40 W motor oil	n/a	n/a	DE filtered DE	n/a	3400 3500	1300 1200	n/a	18 19	n/a	n/a	320 330	HC	GMEMED = 44 GMEMED = 44	2.60E+06 1.30E+06	n/a	<20	<20	n/a	<2	n/a	n/a	<5	HC	n/a	<1E+04	healthy, never smokers, normal lung function	n/a	n/a	n/a	2	8	22-35	10	n/a
Blomberg et al. 1998	1991 Volvo TD45, 4.5L, 4 cylinders, 680 rpm	66	n/a	Diesel D 10 (OK petroleum), 86.4% weight carbon, 13.5% by weight hydrogen, <0.02% by weight nitrogen, 0.1% by weight PAH, 0.06% by weight sulphur	idling at 680 rpm	n/a	20	0.5	DE	PM ? = 300	4500	1600	n/a	7.5	n/a	n/a	0.26	THC	n/a	4.3/cm3 ******	n/a	n/a	n/a	n/a	n/a	n/a	n/a	n/a	n/a	n/a	n/a	healthy, non-smokers, nonatopic, no asthma/respiratory disease	n/a	n/a	n/a	4	11	21-28	15	n/a
Rudell et al. 1996	1990 Volvo TD1F Intercooler, six cylinder four stroke direct injection turbo charged diesel engine	net ISO/SAE 152 kW	n/a	OK Promil 1 low sulfur fuel (5ppm sulfur, 4% by volume aromatics, <0.5% by volume olefins, <0.02% by volume PAH, nitrogen 1 ppm, centane number 55)	idling	ceramic particle trap (Corning Ex-54, mean pore size 22um and 50% total porosity); Mobil Delvac 1400S, 15-40 W motor oil	n/a	n/a	DE filtered DE	n/a	2700 2600	1900 1700	n/a	27 30	n/a	n/a	400 400	HC	n/a	2.60E+06 1.40E+06	n/a	<20	<20	n/a	<2	n/a	n/a	<5	HC	n/a	<1E4	healthy, non-smokers, non-asthmatic	n/a	n/a	n/a	4	8	20-37	12	n/a
Rudell et al. 1994	lorry, Scania Vabix AL36: model 1968, 5 ton, direct injection, 4 cylinders, 5200 cm3, SMMT 95 hP	71	n/a	standard diesel fuel, 65-96 % volume paraffins/napthenes, 0-10 % volume olefins, 5-30% % volume aromatics, <0.05% weight sulfur and fuel additives	idling	n/a	n/a	n/a	DE	n/a	3700	1600	n/a	27	n/a	n/a	500	n/a	n/a	4300000	n/a	n/a	n/a	n/a	n/a	n/a	n/a	n/a	n/a	no FA exposure		healhy, non-smokers	n/a	n/a	n/a	n/a	n/a	19-27	8	n/a
Tousoulis et al. 2020	diesel engine, 2500 cc and 100-150 HP	75 - 112	n/a	n/a	n/a	n/a	n/a	n/a	DE	PM 2.5 = 25	n/a	n/a	n/a	0.009*****	n/a	n/a	n/a	n/a	n/a	n/a	n/a	n/a	n/a	n/a	n/a	n/a	n/a	n/a	n/a	n/a	n/a	25 non-smokers, healthy, no cardiovascular disease/DM/HTN/pulmonary disease/chronic disease/acute inflammatory disease, normal ECG, normal spirometry, no antioxidant or vitamin supplements, no premenopausal women with irregular menstrual cycles, no women on hormone replacement therapy	15 smokers, healthy, no cardiovascular disease/DM/HTN/pulmonary disease/chronic disease/acute inflammatory disease, normal ECG, normal spirometry, no antioxidant or vitamin supplements, no premenopausal women with irregular menstrual cycles, no women on hormone replacement therapy	n/a	n/a	15	25	28-54	40	n/a	University of Athens, Athens, Greece
Vieira et al. 2016a	Branco BD-2500 CFE diesel engine	2.2 KVA	n/a	n/a	n/a	n/a	21-24	0.5	DE filtered DE	PM 2.5 = 325 PM 2.5 = 25	n/a	0.1 0.1	4 1.4	15 10	n/a	n/a	n/a	n/a	n/a	n/a	n/a	n/a	n/a	n/a	n/a	n/a	n/a	n/a	n/a	n/a	n/a	26 heart failure, ejection fraction <40%, receiving heart failure treatment, no unstable coronary disease, no uncontrolled arrhythmia, no HTN, no renal/hepatic/respiratory failure	15 sex matched controls from same locality as heart failure patients	n/a	n/a	10 heart failure patients, 7 controls	16 heart failure patients, 8 controls	heart failure patients: 42-60, controls: 35-55	41	NCT01960920	University of Sao Paulo Medical School, Sao Paulo, Brazil
Vieira et al. 2016b
Cosselman et al. 2020	2002 model turbocharged direct-injection 5.9 liter Cummins B-series engine 6BT5.9G6, 100 kW generator	100	EPA 1	no. 2 undyed on highway diesel fuel, low sulfur	75% of rated capacity by load-adjusting bank	Valvoline 15W-40 crankcase oil	20-21	0.5	DE	PM 2.5 = 205.4	n/a	35	2333.33	0.8	n/a	n/a	n/a	n/a	MM = 80	530000	n/a	n/a	n/a	n/a	0.3	n/a	n/a	n/a	n/a	n/a	2800	healthy, non-smokers, no secondhand smoke exposure, BMI < 30, no HTN/asthma/DM/hypercholesteremia/cardiovascular disease/chronic illness, normal spirometry, normal ECG	n/a	n/a	n/a	5	14	20-38	19	n/a	University of Washington, Seattle, USA
Sack et al. 2016	2002 model turbocharged direct-injection 5.9 liter Cummins B-series engine 6BT5.9G6, 100 kW generator	100	EPA 1	no. 2 undyed on highway diesel fuel, low sulfur	75% of rated capacity by load-adjusting bank	Valvoline 15W-40 crankcase oil	20-21	0.5	DE	PM 2.5 = 200	n/a	35	2333	0.8	n/a	n/a	n/a	fractional carbon	MM = 80	710000	n/a	n/a	n/a	n/a	n/a	n/a	n/a	n/a	n/a	n/a	17000	healthy, no current smoking, no chronic conditions, no HTN/asthma/DM, hypercholestremia, BMI <27 kg/m2, no elevated fasting plasma glucose, no bradycardia, no hypotension	n/a	n/a	n/a	8	13	19-47	21	n/a
Carlsten et al. 2013	2002 model turbocharged direct-injection 5.9 liter Cummins B-series engine 6BT5.9G6, 100 kW generator	100	EPA 1	ultralow sulfur diesel	75% of rated capacity by load-adjusting bank	n/a	21	0.5	DE 100 DE 200	PM 2.5 = 100 PM 2.5 = 200	n/a	35 35	n/a	n/a	n/a	n/a	n/a	n/a	n/a	n/a	n/a	n/a	n/a	n/a	n/a	n/a	n/a	n/a	n/a	n/a	n/a	27 healthy, non-smokers, no asthma or chronic medical conditions	16 metabolic syndrome, non-smokers, no asthma or chronic medical conditions	n/a	n/a	16	27	23-42	43	n/a
Krishnan et al. 2013	2002 model turbocharged direct-injection 5.9 liter Cummins B-series engine 6BT5.9G6, 100 kW generator	100	EPA 1	no. 2 undyed on highway diesel fuel	75% of rated capacity by load-adjusting bank	n/a	18	0.6	DE	PM 2.5 = 200	n/a	35	2333	0.8	n/a	n/a	n/a	fractional carbon	MM = 100	53000	n/a	n/a	n/a	n/a	n/a	n/a	n/a	n/a	n/a	n/a	2800	15 healthy, non-smokers, no asthma or cardiovascular disease, no arrhythmia or ischemia on ECG, normal spirometry	17 metabolic syndrome, non-smokers, no asthma or cardiovascular disease, no arrhythmia or ischemia on ECG, normal spirometry	n/a	n/a	19	8 (n=5 gender not reported)	healthy: 20-36, metabolic syndrome: 32-48	32	n/a
Cosselman et al. 2012	2002 model turbocharged direct-injection 5.9 liter Cummins B-series engine 6BT5.9G6, 100 kW generator	100	EPA 1	no. 2 undyed on highway low sulfur diesel fuel	75% of rated capacity by load-adjusting bank	Valvoline 15W-40 crankcase oil	20-21	0.5	DE	PM 2.5 = 205.4	n/a	35	n/a	0.8	n/a	n/a	n/a	n/a	MM = 80	53000	n/a	n/a	35	n/a	0.3	n/a	n/a	n/a	n/a	n/a	2800	31 healthy, non-smokers, age 18-49, no HTN/asthma/DM/hyperchlolestremia/cardiovascular disease, BMI <30	14 metabolic syndrome, non-smokers	n/a	n/a	9 healthy, 6 metabolic syndrome	22 healthy, 8 metabolic syndrome	18-49	45	NCT00434005
Allen et al. 2009	2002 model turbocharged direct-injection 5.9 liter Cummins B-series engine 6BT5.9G6, 100 kW generator	100	EPA 1	no. 2 undyed on highway diesel fuel	75% of rated generater output	n/a	21	0.5	DE	PM 2.5 = 205	1516	25.5	1541.5	0.7	n/a	n/a	n/a	n/a	MM = 100	n/a	PM 2.5 = 4.8	38.6	15.5	n/a	0.3	n/a	n/a	n/a	n/a	n/a	n/a	metabolic syndrome, non-smokers, no treatment for heart disease/HTN/asthma/DM/hypercholesteremia/chronic conditions	n/a	n/a	n/a	4	6	31-48	10	n/a
Carlsten et al. 2008	2002 model turbocharged direct-injection 5.9 liter Cummins B-series engine 6BT5.9G6, 100 kW generator	100	EPA 1	no. 2 undyed on highway diesel fuel	75% of rated capacity by load-adjusting bank	n/a	18	0.6	DE 100 DE 200	PM 2.5 = 101.62 PM 2.5 = 206.43	962.16 1685.92	16.56 30.34	978.12 1716.26	0.39 0.65	n/a	n/a	n/a	n/a	n/a	n/a	PM 2.5 = 5.14	34.13	15.02	49.15	0.2	n/a	n/a	n/a	n/a	n/a	n/a	metabolic syndrome, non-smokers, no medicare for heart disease or asthma, no arrthymia or ischemia on ECG, normal spirometry	n/a	n/a	n/a	6	10	25-48	16	n/a
Peretz et al. 2008a	2002 model turbocharged direct-injection 5.9 liter Cummins B-series engine 6BT5.9G6, 100 kW generator	100	EPA 1	no. 2 undyed on highway diesel fuel	75% of rated generater output (75kW) with Simplex (Springfield, IL) model LBS-B-100 load bank.	n/a	18	0.6	DE 100 DE 200	PM 2.5 = 102 PM 2.5 = 206	947.89 1629.31	20.57 28.29	968.46 1657.6	0.47 0.74	n/a	n/a	n/a	n/a	n/a	n/a	PM 2.5 = 4.16	38.29	15.44	n/a	0.29	n/a	n/a	n/a	n/a	n/a	n/a	3 healthy, non-smokers, normal spirometry, no treatment for heart disease/HTN/asthma/DM/hypercholesteremia	13 metabolic syndrome, non-smokers, normal spirometry, no treatment for heart disease/HTN/asthma/DM/hypercholesteremia	n/a	n/a	0 healthy, 5 metabolic syndrome	3 healthy, 8 metabolic syndrome	healthy: 24-39, metabolic syndrome: 31-48	16	n/a
Peretz et al. 2008b	2002 model turbocharged direct-injection 5.9 liter Cummins B-series engine 6BT5.9G6, 100 kW generator	100	EPA 1	no. 2 undyed on highway diesel fuel	75% of rated capacity by load-adjusting bank	Valvoline 15W-40 crankcase oil	18	0.6	DE 100 DE 200	PM 2.5 = 101.53 PM 2.5 = 205.33	958.14 1537.93	16.53 24.67	974.67 1562.6	0.51 0.89	n/a	n/a	n/a	n/a	MM = 104 MM = 104	3.06E+04 5.28E+04	PM 2.5 = 4.6	40.49	15.89	5	0.27	n/a	n/a	n/a	n/a	n/a	2890	10 healthy, non-smokers, no heart disease/HTN/asthma/DM/hypercholesteremia/chronic condition, normal spirometry	17 metabolic syndrome, non-smokers, no heart disease/HTN/asthma/DM/hypercholesteremia/chronic condition, normal spirometry	n/a	n/a	2 healthy, 6 metabolic syndrome	8 healthy, 11 metabolic syndrome	healthy: 20-42, metabolic syndrome: 20-48	27	n/a
Carlsten et al. 2007	2002 model turbocharged direct-injection 5.9 liter Cummins B-series engine 6BT5.9G6, 100 kW generator	100	EPA 1	no. 2 undyed on highway diesel fuel	operating at load	n/a	n/a	n/a	DE 100 DE 200	PM 2.5 = 100 PM 2.5 = 206.6	n/a 1454.07	n/a 21.88	n/a 1475.95	n/a 0.854	n/a	n/a	n/a	n/a	n/a	n/a	PM 2.5 = 4.54	41.6	15.93	57.53	0.37	n/a	n/a	n/a	n/a	n/a	n/a	healthy, non-smokers, no HTN/heart disease/asthma/DM/hypercholesteremia/chronic condition, BMI < 30, FPG < 126 mg/dL, BP <130/85, normal spirometry	n/a	n/a	n/a	2	11	20 - 42	13	n/a
Peretz et al. 2007	2002 model turbocharged direct-injection 5.9 liter Cummins B-series engine 6BT5.9G6, 100 kW generator	100	EPA 1	no. 2 undyed on highway diesel fuel	75% of rated capacity by load-adjusting bank	n/a	18	0.6	DE 50 DE 100 DE 200	PM 2.5 = 50 PM 2.5 = 101.3 PM 2.5 = 205.35	n/a 935.00 1665.16	n/a 16.35 19.56	n/a 951.35 1684.72	n/a 0.815 1.58	n/a	n/a	n/a	n/a	n/a	n/a	PM 2.5 = 3.13	50.74	18.04	68.78	0.175	n/a	n/a	n/a	n/a	n/a	n/a	healthy, non-smokers, no heart disease/HTN/asthma/DM/hypercholesteremia/chronic condition, normal spirometry, no arrhythmia, BMI <30	n/a	n/a	n/a	0	5	20-31	5	n/a
	Where CMed = count/number median, CMean = count/number mean, CMode = count/number mode, CO = carbon monoxide, CO2 = carbon dioxide, DE = diesel exhaust, DE 100 = diesel exhaust at a target concentration of 100 μg/m^3 and so on, DEP = diesel exhaust particles, FA = filtered air, FEV1 = forced expiratory volume in the first second, GM = geometric mean, GMEMED = geometric mean electrical mobility eq…
